# Supplementary material for: Rights and responsibilities: Women leadership for health in Kyrgyzstan
Source: PLoS One. 2024 Feb 16;19(2):e0295239. doi: 10.1371/journal.pone.0295239 (PMC10871472; doi:10.1371/journal.pone.0295239)
Supplement: S3 Appendix — (XLSX) [file pone.0295239.s003.xlsx]

## Sheet:  Sheet
language	What level does your institution belong to?	Which of the following aspects of organizational management pose the greatest challenges to you or are a priority in your organization? (Select up to 5 inclusive)										Does your organization have the following conditions - the availability of computer equipment at the manager’s workplace?	Does your organization have the following conditions - the presence of a stable Internet connection?	Does your organization have the following conditions - availability of technical support for computer equipment?	Do your organization have the following conditions - the presence of a local information network for the manager (receipt of electronic information from departments, including local executive authorities, accounting)	Your age (complete years)	What's your gender	Is your education medical?		Is your education non-medical?	Total work experience, years	Total length of service in management positions (including deputy director), years	How were you hired as a director at this institution?	Do you have a category of healthcare organizer?	Has the Ministry of Health of the Kyrgyz Republic assessed your work (activities) in accordance with Order No. 724 of June 25, 2019?	If yes, please answer the following questions: Do you consider regular assessment of the manager’s performance necessary?	Do you agree with the results of the latest assessment by the Ministry of Health of your work (activities)?	Have you completed your primary specialization in healthcare organization?	Are you a member of the Association of Healthcare Organizers?	Are you currently taking part in Association events?	Do you consider it necessary to improve your practical skills in the following areas:																	Do you consider it necessary to improve your theoretical knowledge in the following areas?
	Response	Optimization of the organization (activity)	Financial planning, accounting, analysis and control	Personnel Management	Remuneration and incentives for personnel	Information system and reporting (external/internal)	Analysis of the institution's activities	Analysis of employee activities	Quality control	Procurement, supply and materials (inventory) management	Others (please specify):	Response	Response	Response	Response	Open-Ended Response	Response	Response	If yes, please indicate what specialty	Response	Open-Ended Response	Open-Ended Response	Response	Response	Response	Response	Response	Response	Response	Response	Fundamentals of management (management)	Healthcare management	Organization management	Planning	Monitoring and evaluation	Analysis of the institution's activities	Personnel Management	Quality control	Financial management	Management of materials and medicines, incl. procurement	Health care reform in the Kyrgyz Republic	eHealth	Legal Issues in Healthcare	Office work	Public relations	Oratory (the art of speaking)	Other, please specify:	Fundamentals of management (management)	Healthcare management
en	Primary		Financial planning, accounting, analysis and control	Personnel Management	Remuneration and incentives for personnel		Analysis of the institution's activities	Analysis of employee activities				Yes	Yes	Yes	Yes	54	Female	Yes	Pediatrician	No	32	18	Direct appointment to a position	No	Yes			Before being appointed to a management position for the first time	No	No	Fundamentals of management (management)	Healthcare management							Financial management			eHealth	Legal Issues in Healthcare					Fundamentals of management (management)	Healthcare management
en	Primary	Optimization of the organization (activity)			Remuneration and incentives for personnel					Procurement, supply and materials (inventory) management		Yes	Yes	Yes	Yes	43	Female	Yes	family doctor, therapist	No	20 years	1 year	Direct appointment to a position	Yes	Yes			After being appointed for the first time to a leadership position	No	No		Healthcare management																	Healthcare management
en	Primary									Procurement, supply and materials (inventory) management		Yes	Yes	Yes	No	56 years old	Female	Yes	Family doctor (pediatrician)	No	34 years	22	Direct appointment to a position	Yes	No		Yes	Before being appointed to a management position for the first time		Yes	Fundamentals of management (management)	Healthcare management	Organization management	Planning	Monitoring and evaluation	Analysis of the institution's activities			Financial management	Management of materials and medicines, incl. procurement		eHealth						Fundamentals of management (management)	Healthcare management
en	Secondary		Financial planning, accounting, analysis and control			Information system and reporting (external/internal)	Analysis of the institution's activities		Quality control		highest priority	Yes	Yes	Yes	Yes	53 years old	Female	Yes	medicine	No	30 years	16 years	Direct appointment to a position	Yes	Yes			After being appointed for the first time to a leadership position	No	No					Monitoring and evaluation				Financial management			eHealth							Healthcare management
en	Secondary		Financial planning, accounting, analysis and control		Remuneration and incentives for personnel	Information system and reporting (external/internal)	Analysis of the institution's activities		Quality control		those allocated are priority	Yes	Yes	Yes	Yes	53 years old	Female	Yes	medicine	No	30 years	16 years	Direct appointment to a position	Yes	Yes			After being appointed for the first time to a leadership position	No	No					Monitoring and evaluation				Financial management			eHealth
en	Secondary	Optimization of the organization (activity)	Financial planning, accounting, analysis and control				Analysis of the institution's activities		Quality control			Yes	Yes	Yes	No	59 years old	Male	Yes	pediatrician	No	304 years	30 years	Through competitive selection (selection by the Competition Committee)	Yes	Yes			Before being appointed to a management position for the first time	No	No	Fundamentals of management (management)			Planning					Financial management	Management of materials and medicines, incl. procurement		eHealth						Fundamentals of management (management)
en	Primary	Optimization of the organization (activity)	Financial planning, accounting, analysis and control		Remuneration and incentives for personnel				Quality control	Procurement, supply and materials (inventory) management		Yes	Yes	No	Yes	49	Male	Yes	Pediatrics Family doctor	No	26	4	Direct appointment to a position	No	No		Yes	After being appointed for the first time to a leadership position	No	No			Organization management	Planning		Analysis of the institution's activities		Quality control				eHealth
en	Primary				Remuneration and incentives for personnel	Information system and reporting (external/internal)		Analysis of employee activities	Quality control	Procurement, supply and materials (inventory) management		Yes	Yes	No	Yes	62	Male	Yes	Surgeon, urologist	No	38	18	Direct appointment to a position	No	Yes			After being appointed for the first time to a leadership position	Yes	No												eHealth
en	Primary		Financial planning, accounting, analysis and control		Remuneration and incentives for personnel	Information system and reporting (external/internal)		Analysis of employee activities	Quality control			Yes	Yes	Yes	Yes	65	Female	Yes	Hospital doctor	No	43	20	Direct appointment to a position	Yes	Yes			After being appointed for the first time to a leadership position	No	No	Fundamentals of management (management)	Healthcare management	Organization management	Planning	Monitoring and evaluation	Analysis of the institution's activities	Personnel Management	Quality control	Financial management	Management of materials and medicines, incl. procurement	Health care reform in the Kyrgyz Republic	eHealth	Legal Issues in Healthcare	Office work	Public relations	Oratory (the art of speaking)		Fundamentals of management (management)	Healthcare management
en	Secondary	Optimization of the organization (activity)			Remuneration and incentives for personnel	Information system and reporting (external/internal)			Quality control	Procurement, supply and materials (inventory) management		Yes	Yes	No	Yes	52	Female	Yes	pediatrician, specializing in phthisiology	No	28	15	Direct appointment to a position	Yes	Yes			After being appointed for the first time to a leadership position	No	No	Fundamentals of management (management)	Healthcare management	Organization management	Planning	Monitoring and evaluation	Analysis of the institution's activities	Personnel Management	Quality control	Financial management	Management of materials and medicines, incl. procurement	Health care reform in the Kyrgyz Republic	eHealth	Legal Issues in Healthcare	Office work	Public relations	Oratory (the art of speaking)		Fundamentals of management (management)	Healthcare management
en	Secondary	Optimization of the organization (activity)	Financial planning, accounting, analysis and control			Information system and reporting (external/internal)			Quality control			Yes	Yes	Yes	Yes	50 years	Male	Yes	Medical doctor, surgeon	No	26 years	4 years	Direct appointment to a position	No	Yes			Before being appointed to a management position for the first time	Yes	No	Fundamentals of management (management)	Healthcare management	Organization management	Planning	Monitoring and evaluation	Analysis of the institution's activities	Personnel Management	Quality control	Financial management	Management of materials and medicines, incl. procurement	Health care reform in the Kyrgyz Republic	eHealth	Legal Issues in Healthcare	Office work	Public relations	Oratory (the art of speaking)		Fundamentals of management (management)	Healthcare management
en	Primary	Optimization of the organization (activity)	Financial planning, accounting, analysis and control		Remuneration and incentives for personnel				Quality control	Procurement, supply and materials (inventory) management		Yes	Yes	No	Yes	49	Male	Yes	Pediatrics, family doctor	No	26	4	Direct appointment to a position	No		No			No	No	Fundamentals of management (management)	Healthcare management	Organization management	Planning				Quality control				eHealth						Fundamentals of management (management)	Healthcare management
en	Primary	Optimization of the organization (activity)	Financial planning, accounting, analysis and control			Information system and reporting (external/internal)			Quality control	Procurement, supply and materials (inventory) management		Yes	Yes	No	No	55	Female	Yes	family doctor	No	29 years	7 years	Direct appointment to a position	No	Yes			Before being appointed to a management position for the first time	No	No	Fundamentals of management (management)		Organization management	Planning	Monitoring and evaluation			Quality control	Financial management	Management of materials and medicines, incl. procurement								Fundamentals of management (management)
en	Primary	Optimization of the organization (activity)	Financial planning, accounting, analysis and control		Remuneration and incentives for personnel				Quality control	Procurement, supply and materials (inventory) management		Yes	Yes	No	Yes	49	Male	Yes	Pediatrics, Family doctor	No	26	4	Direct appointment to a position	No	No	No			No	No	Fundamentals of management (management)	Healthcare management	Organization management	Planning	Monitoring and evaluation	Analysis of the institution's activities	Personnel Management	Quality control				eHealth	Legal Issues in Healthcare					Fundamentals of management (management)	Healthcare management
en	Secondary	Optimization of the organization (activity)	Financial planning, accounting, analysis and control				Analysis of the institution's activities		Quality control	Procurement, supply and materials (inventory) management		Yes	No	No	Yes	65 years old	Male	Yes		No	38 years	38 years	Through competitive selection (selection by the Competition Committee)	Yes	Yes			Before being appointed to a management position for the first time	Yes	Yes	Fundamentals of management (management)	Healthcare management		Planning	Monitoring and evaluation				Financial management	Management of materials and medicines, incl. procurement	Health care reform in the Kyrgyz Republic	eHealth	Legal Issues in Healthcare					Fundamentals of management (management)	Healthcare management
en	Primary	Optimization of the organization (activity)	Financial planning, accounting, analysis and control		Remuneration and incentives for personnel				Quality control	Procurement, supply and materials (inventory) management		Yes	Yes	No	Yes	49	Male	Yes	Pediatrics	No	26	4	Direct appointment to a position	No
en	Secondary
en	Secondary	Optimization of the organization (activity)	Financial planning, accounting, analysis and control		Remuneration and incentives for personnel				Quality control	Procurement, supply and materials (inventory) management		Yes	No	No	Yes	65 years old	Male	Yes	medical doctor	No	38 years	38 years	Through competitive selection (selection by the Competition Committee)	Yes	Yes			Before being appointed to a management position for the first time	Yes	Yes	Fundamentals of management (management)	Healthcare management		Planning					Financial management	Management of materials and medicines, incl. procurement	Health care reform in the Kyrgyz Republic	eHealth						Fundamentals of management (management)	Healthcare management
en	Primary	Optimization of the organization (activity)	Financial planning, accounting, analysis and control		Remuneration and incentives for personnel	Information system and reporting (external/internal)				Procurement, supply and materials (inventory) management		Yes	Yes	Yes	No	57	Female	Yes	general practitioner, obstetrician-gynecologist	No	1981-87 student, 32	5	Direct appointment to a position	No	No	Yes		Before being appointed to a management position for the first time		No			Organization management	Planning	Monitoring and evaluation		Personnel Management		Financial management	Management of materials and medicines, incl. procurement		eHealth
en	Primary				Remuneration and incentives for personnel					Procurement, supply and materials (inventory) management		Yes	Yes	Yes	No	40	Male	Yes	traumatologist	No	23	6	Direct appointment to a position	No	Yes			After being appointed for the first time to a leadership position	No	No		Healthcare management	Organization management	Planning	Monitoring and evaluation	Analysis of the institution's activities	Personnel Management	Quality control	Financial management	Management of materials and medicines, incl. procurement	Health care reform in the Kyrgyz Republic	eHealth	Legal Issues in Healthcare	Office work	Public relations	Oratory (the art of speaking)		Fundamentals of management (management)	Healthcare management
en	Secondary	Optimization of the organization (activity)	Financial planning, accounting, analysis and control		Remuneration and incentives for personnel					Procurement, supply and materials (inventory) management		Yes	Yes	Yes	Yes	59	Female	Yes	doctor therapist	No	35 years	11 years	Through competitive selection (selection by the Competition Committee)	Yes	Yes			Before being appointed to a management position for the first time	No	No	Fundamentals of management (management)	Healthcare management	Organization management	Planning	Monitoring and evaluation	Analysis of the institution's activities	Personnel Management	Quality control	Financial management	Management of materials and medicines, incl. procurement	Health care reform in the Kyrgyz Republic	eHealth	Legal Issues in Healthcare	Office work	Public relations	Oratory (the art of speaking)		Fundamentals of management (management)
en	Primary		Financial planning, accounting, analysis and control		Remuneration and incentives for personnel	Information system and reporting (external/internal)			Quality control	Procurement, supply and materials (inventory) management		Yes	Yes	Yes	Yes	57	Female	Yes	Pediatrician	No	31	20	Direct appointment to a position	No	Yes			After being appointed for the first time to a leadership position	Yes	Yes	Fundamentals of management (management)	Healthcare management	Organization management		Monitoring and evaluation	Analysis of the institution's activities			Financial management		Health care reform in the Kyrgyz Republic	eHealth						Fundamentals of management (management)	Healthcare management
en	Secondary	Optimization of the organization (activity)	Financial planning, accounting, analysis and control		Remuneration and incentives for personnel							Yes	Yes	Yes	Yes	64	Male	Yes		No	42	13	Direct appointment to a position	No	Yes			After being appointed for the first time to a leadership position	Yes	Yes				Planning	Monitoring and evaluation	Analysis of the institution's activities			Financial management			eHealth				Oratory (the art of speaking)		Fundamentals of management (management)
en	Secondary				Remuneration and incentives for personnel					Procurement, supply and materials (inventory) management		Yes	Yes	Yes	Yes	59	Female	Yes	Therapist	No	35 years	11 years	Through competitive selection (selection by the Competition Committee)	Yes	Yes			Before being appointed to a management position for the first time	No	No	Fundamentals of management (management)	Healthcare management	Organization management	Planning	Monitoring and evaluation	Analysis of the institution's activities	Personnel Management	Quality control	Financial management	Management of materials and medicines, incl. procurement	Health care reform in the Kyrgyz Republic	eHealth	Legal Issues in Healthcare	Office work	Public relations	Oratory (the art of speaking)		Fundamentals of management (management)	Healthcare management
en	Secondary	Optimization of the organization (activity)	Financial planning, accounting, analysis and control	Personnel Management		Information system and reporting (external/internal)			Quality control			Yes	Yes	Yes	No	47	Male	Yes		No	25	16	Direct appointment to a position	Yes	Yes			After being appointed for the first time to a leadership position	No	No	Fundamentals of management (management)	Healthcare management	Organization management	Planning	Monitoring and evaluation	Analysis of the institution's activities	Personnel Management	Quality control	Financial management	Management of materials and medicines, incl. procurement		eHealth	Legal Issues in Healthcare		Public relations	Oratory (the art of speaking)		Fundamentals of management (management)	Healthcare management
en	Tertiary	Optimization of the organization (activity)	Financial planning, accounting, analysis and control		Remuneration and incentives for personnel				Quality control	Procurement, supply and materials (inventory) management		Yes	Yes	Yes	Yes	56	Male	Yes	oncologist surgeon, radiologist	No	40 years	25 years old		No	No	Yes		After being appointed for the first time to a leadership position	No	No	Fundamentals of management (management)	Healthcare management		Planning		Analysis of the institution's activities		Quality control	Financial management				Legal Issues in Healthcare					Fundamentals of management (management)	Healthcare management
en	Secondary	Optimization of the organization (activity)			Remuneration and incentives for personnel		Analysis of the institution's activities		Quality control		review staffing levels and salary levels in the psychiatric service	Yes	No	No	Yes	50	Female	Yes		No	27	8	Direct appointment to a position	No
en	Primary	Optimization of the organization (activity)	Financial planning, accounting, analysis and control							Procurement, supply and materials (inventory) management		Yes	Yes	Yes	Yes	55	Male	Yes	Medical	No	39	20	Direct appointment to a position	Yes	Yes			Before being appointed to a management position for the first time	Yes	Yes	Fundamentals of management (management)	Healthcare management	Organization management							Management of materials and medicines, incl. procurement	Health care reform in the Kyrgyz Republic	eHealth	Legal Issues in Healthcare					Fundamentals of management (management)	Healthcare management
en	Tertiary		Financial planning, accounting, analysis and control	Personnel Management		Information system and reporting (external/internal)	Analysis of the institution's activities		Quality control			Yes	Yes	Yes	No	46	Female	Yes	obstetrician-gynecologist	No	23	3	Direct appointment to a position	No	No			After being appointed for the first time to a leadership position	No	No	Fundamentals of management (management)		Organization management	Planning	Monitoring and evaluation		Personnel Management	Quality control	Financial management			eHealth	Legal Issues in Healthcare					Fundamentals of management (management)
en	Tertiary	Optimization of the organization (activity)		Personnel Management				Analysis of employee activities	Quality control	Procurement, supply and materials (inventory) management		No	Yes	No	No	31	Male	Yes	medical and preventive care	Yes	11	5	Direct appointment to a position	No	No			After being appointed for the first time to a leadership position	Yes	Yes		Healthcare management	Organization management	Planning	Monitoring and evaluation	Analysis of the institution's activities	Personnel Management	Quality control	Financial management	Management of materials and medicines, incl. procurement		eHealth	Legal Issues in Healthcare	Office work	Public relations	Oratory (the art of speaking)			Healthcare management
en	Primary	Optimization of the organization (activity)			Remuneration and incentives for personnel	Information system and reporting (external/internal)	Analysis of the institution's activities		Quality control			Yes	Yes	Yes	Yes	63 years old	Female	Yes	family doctor	No	49 years old	20 years	Direct appointment to a position	Yes	Yes			After being appointed for the first time to a leadership position	No	No	Fundamentals of management (management)	Healthcare management	Organization management	Planning	Monitoring and evaluation	Analysis of the institution's activities	Personnel Management	Quality control	Financial management	Management of materials and medicines, incl. procurement	Health care reform in the Kyrgyz Republic	eHealth	Legal Issues in Healthcare	Office work	Public relations	Oratory (the art of speaking)		Fundamentals of management (management)	Healthcare management
en	Tertiary	Optimization of the organization (activity)	Financial planning, accounting, analysis and control		Remuneration and incentives for personnel	Information system and reporting (external/internal)			Quality control			Yes	Yes	Yes	No	63	Male	Yes		No	40	34	Direct appointment to a position	Yes	Yes			Before being appointed to a management position for the first time	No	No			Organization management					Quality control	Financial management			eHealth	Legal Issues in Healthcare						Healthcare management
en	Primary		Financial planning, accounting, analysis and control				Analysis of the institution's activities		Quality control	Procurement, supply and materials (inventory) management		Yes	Yes	No	No	60	Female	Yes	pediatrician postgraduate family doctor	No	34	22	Direct appointment to a position	Yes	No	No	No	After being appointed for the first time to a leadership position	Yes	No	Fundamentals of management (management)	Healthcare management	Organization management	Planning	Monitoring and evaluation	Analysis of the institution's activities	Personnel Management	Quality control	Financial management	Management of materials and medicines, incl. procurement		eHealth		Office work				Fundamentals of management (management)	Healthcare management
en	Tertiary	Optimization of the organization (activity)	Financial planning, accounting, analysis and control					Analysis of employee activities	Quality control	Procurement, supply and materials (inventory) management		Yes	Yes	Yes	Yes	48 years old	Male	Yes		No	24	2010	Direct appointment to a position	No	No	Yes
en	Primary		Financial planning, accounting, analysis and control		Remuneration and incentives for personnel	Information system and reporting (external/internal)	Analysis of the institution's activities		Quality control			Yes	Yes	Yes	Yes	53	Female	Yes		No	27	8	Direct appointment to a position	Yes	Yes			Before being appointed to a management position for the first time	No	No	Fundamentals of management (management)		Organization management	Planning		Analysis of the institution's activities		Quality control	Financial management	Management of materials and medicines, incl. procurement		eHealth			Public relations	Oratory (the art of speaking)		Fundamentals of management (management)
en	Primary	Optimization of the organization (activity)			Remuneration and incentives for personnel							Yes	Yes	Yes	Yes	50	Female	Yes	pediatrician	No	34	11	Through competitive selection (selection by the Competition Committee)	Yes	Yes			Before being appointed to a management position for the first time	No	No	Fundamentals of management (management)		Organization management	Planning		Analysis of the institution's activities	Personnel Management		Financial management		Health care reform in the Kyrgyz Republic	eHealth	Legal Issues in Healthcare			Oratory (the art of speaking)
en	Primary		Financial planning, accounting, analysis and control			Information system and reporting (external/internal)	Analysis of the institution's activities		Quality control	Procurement, supply and materials (inventory) management		Yes	Yes	No	No	56	Female	Yes	family doctor	No	34	19	Direct appointment to a position	No	No			After being appointed for the first time to a leadership position	No	No	Fundamentals of management (management)	Healthcare management	Organization management	Planning	Monitoring and evaluation	Analysis of the institution's activities	Personnel Management	Quality control	Financial management	Management of materials and medicines, incl. procurement	Health care reform in the Kyrgyz Republic	eHealth	Legal Issues in Healthcare	Office work	Public relations	Oratory (the art of speaking)		Fundamentals of management (management)	Healthcare management
en	Primary	Optimization of the organization (activity)				Information system and reporting (external/internal)						Yes	No	Yes	Yes	46	Female	Yes		No	30	1.6	Direct appointment to a position	No	Yes			Before being appointed to a management position for the first time	Yes	Yes		Healthcare management
en	Primary							Analysis of employee activities	Quality control	Procurement, supply and materials (inventory) management		Yes	Yes	No	No	55 years	Female	Yes	Family doctor	No	32 years.	20 years	Direct appointment to a position	No	No			After being appointed for the first time to a leadership position			Fundamentals of management (management)	Healthcare management	Organization management	Planning	Monitoring and evaluation	Analysis of the institution's activities	Personnel Management	Quality control	Financial management	Management of materials and medicines, incl. procurement	Health care reform in the Kyrgyz Republic	eHealth	Legal Issues in Healthcare	Office work	Public relations	Oratory (the art of speaking)		Fundamentals of management (management)
en	Secondary				Remuneration and incentives for personnel	Information system and reporting (external/internal)			Quality control	Procurement, supply and materials (inventory) management	technical support, maintenance of hemodialysis machines due to the lack of an engineer.	Yes	Yes	Yes	No	51	Male	Yes	medical, urologist	No	25	3 years, deputy director 8	Direct appointment to a position	No	Yes			Before being appointed to a management position for the first time	Yes	Yes	Fundamentals of management (management)		Organization management	Planning				Quality control			Health care reform in the Kyrgyz Republic	eHealth	Legal Issues in Healthcare					Fundamentals of management (management)	Healthcare management
en	Primary	Optimization of the organization (activity)			Remuneration and incentives for personnel	Information system and reporting (external/internal)	Analysis of the institution's activities		Quality control			Yes	Yes	Yes	Yes	59l	Female	Yes	pediatric - family doctor	No	35	2 years	Direct appointment to a position	No					Yes	Yes	Fundamentals of management (management)	Healthcare management	Organization management	Planning	Monitoring and evaluation	Analysis of the institution's activities	Personnel Management	Quality control		Management of materials and medicines, incl. procurement	Health care reform in the Kyrgyz Republic	eHealth	Legal Issues in Healthcare		Public relations	Oratory (the art of speaking)		Fundamentals of management (management)	Healthcare management
en	Primary							Analysis of employee activities	Quality control	Procurement, supply and materials (inventory) management		Yes	Yes	No	No	55 years	Female	Yes	Family doctor.	No	32 years.	20 years	Direct appointment to a position	No
en												Yes	Yes	Yes		51	Male	Yes	medical, urologist	No	25	3 years, deputy director 8	Direct appointment to a position
en	Primary	Optimization of the organization (activity)	Financial planning, accounting, analysis and control		Remuneration and incentives for personnel	Information system and reporting (external/internal)			Quality control			Yes	Yes	Yes	Yes	62	Female	Yes	General medicine - family doctor	No	38	13	Direct appointment to a position	No	No			After being appointed for the first time to a leadership position	Yes	No	Fundamentals of management (management)	Healthcare management	Organization management	Planning	Monitoring and evaluation	Analysis of the institution's activities	Personnel Management	Quality control	Financial management	Management of materials and medicines, incl. procurement	Health care reform in the Kyrgyz Republic	eHealth	Legal Issues in Healthcare	Office work	Public relations	Oratory (the art of speaking)		Fundamentals of management (management)	Healthcare management
en	Secondary		Financial planning, accounting, analysis and control	Personnel Management	Remuneration and incentives for personnel		Analysis of the institution's activities		Quality control			Yes	Yes	Yes	Yes	48	Female	Yes	anesthesiologist-resuscitator	No	24	3.5 years	Direct appointment to a position	Yes	Yes			After being appointed for the first time to a leadership position	Yes	Yes						Analysis of the institution's activities			Financial management	Management of materials and medicines, incl. procurement
en	Primary	Optimization of the organization (activity)	Financial planning, accounting, analysis and control			Information system and reporting (external/internal)	Analysis of the institution's activities			Procurement, supply and materials (inventory) management		Yes	Yes	Yes	Yes	49 years old	Male	Yes	surgeon	No	23g	3 years	Direct appointment to a position	No	Yes			After being appointed for the first time to a leadership position	No	No	Fundamentals of management (management)	Healthcare management	Organization management	Planning	Monitoring and evaluation	Analysis of the institution's activities	Personnel Management	Quality control	Financial management	Management of materials and medicines, incl. procurement	Health care reform in the Kyrgyz Republic	eHealth	Legal Issues in Healthcare	Office work	Public relations	Oratory (the art of speaking)		Fundamentals of management (management)	Healthcare management
en	Secondary		Financial planning, accounting, analysis and control			Information system and reporting (external/internal)	Analysis of the institution's activities		Quality control	Procurement, supply and materials (inventory) management		Yes	Yes	Yes	No	56	Female	Yes	endocrinologist, family medicine	No		20	Direct appointment to a position	Yes	Yes			After being appointed for the first time to a leadership position	No	No				Planning	Monitoring and evaluation			Quality control		Management of materials and medicines, incl. procurement		eHealth			Public relations
en	Primary	Optimization of the organization (activity)	Financial planning, accounting, analysis and control		Remuneration and incentives for personnel	Information system and reporting (external/internal)			Quality control			Yes	Yes	Yes	Yes	58 years old	Female	Yes	general medicine: family doctor	No	34 years	19 years	Direct appointment to a position	No	No			After being appointed for the first time to a leadership position	Yes	No	Fundamentals of management (management)	Healthcare management	Organization management	Planning	Monitoring and evaluation	Analysis of the institution's activities	Personnel Management	Quality control	Financial management	Management of materials and medicines, incl. procurement	Health care reform in the Kyrgyz Republic	eHealth	Legal Issues in Healthcare	Office work	Public relations	Oratory (the art of speaking)		Fundamentals of management (management)	Healthcare management
en	Primary	Optimization of the organization (activity)		Personnel Management					Quality control			Yes	Yes	No	No	53	Female	Yes	pediatrician, family doctor	No	10	5	Direct appointment to a position	No	Yes				No	No			Organization management	Planning	Monitoring and evaluation	Analysis of the institution's activities	Personnel Management	Quality control	Financial management	Management of materials and medicines, incl. procurement			Legal Issues in Healthcare					Fundamentals of management (management)	Healthcare management
en	Primary	Optimization of the organization (activity)			Remuneration and incentives for personnel	Information system and reporting (external/internal)	Analysis of the institution's activities		Quality control			Yes	Yes	Yes	Yes	60	Female	Yes	Pediatrician	No	40	25	Direct appointment to a position	Yes	Yes			After being appointed for the first time to a leadership position	No	No						Analysis of the institution's activities		Quality control				eHealth				Oratory (the art of speaking)
en	Primary	Optimization of the organization (activity)	Financial planning, accounting, analysis and control		Remuneration and incentives for personnel				Quality control	Procurement, supply and materials (inventory) management		Yes	Yes	Yes	Yes	48	Female	Yes	PSYCHIATRIST NARCOLOGIST	No	24	9 YEARS	Direct appointment to a position	No	Yes			After being appointed for the first time to a leadership position	No	No		Healthcare management	Organization management			Analysis of the institution's activities		Quality control	Financial management			eHealth							Healthcare management
en	Primary	Optimization of the organization (activity)			Remuneration and incentives for personnel							Yes	Yes	Yes	Yes	61	Male	Yes	traumatologist-orthopedist	No	38	3	Direct appointment to a position	No	Yes				No	No	Fundamentals of management (management)											eHealth						Fundamentals of management (management)
en	Primary								Quality control			Yes	Yes	Yes	Yes	53	Female	Yes	pediatrician	Yes	30 years	5	Direct appointment to a position	No	No			After being appointed for the first time to a leadership position	No	No								Quality control					Legal Issues in Healthcare
en	Primary	Optimization of the organization (activity)			Remuneration and incentives for personnel							Yes	Yes	Yes	Yes	61	Male	Yes	Traumatologist-orthopedist	No	38	3	Direct appointment to a position	No
en	Primary	Optimization of the organization (activity)	Financial planning, accounting, analysis and control	Personnel Management	Remuneration and incentives for personnel				Quality control			Yes	Yes	Yes	Yes	29	Male	Yes	Cardiologist	No	4	4	Direct appointment to a position	No	No	Yes	Yes	After being appointed for the first time to a leadership position	No	No	Fundamentals of management (management)		Organization management	Planning	Monitoring and evaluation	Analysis of the institution's activities	Personnel Management	Quality control	Financial management	Management of materials and medicines, incl. procurement		eHealth		Office work	Public relations	Oratory (the art of speaking)		Fundamentals of management (management)
en	Primary	Optimization of the organization (activity)			Remuneration and incentives for personnel							Yes	Yes	Yes	Yes	61	Male	Yes	Traumatologist-orthopedist	No	38	3	Direct appointment to a position	No	Yes			After being appointed for the first time to a leadership position	No	No	Fundamentals of management (management)																	Fundamentals of management (management)
en	Primary	Optimization of the organization (activity)	Financial planning, accounting, analysis and control		Remuneration and incentives for personnel				Quality control	Procurement, supply and materials (inventory) management		Yes	Yes	No	No	44	Female	Yes	FEM, DOCTOR AND OBSTETRIC GYNECOLOGIST	No	27	8 METS	Direct appointment to a position	No	Yes				No	No	Fundamentals of management (management)	Healthcare management	Organization management	Planning	Monitoring and evaluation	Analysis of the institution's activities	Personnel Management	Quality control	Financial management	Management of materials and medicines, incl. procurement	Health care reform in the Kyrgyz Republic		Legal Issues in Healthcare	Office work		Oratory (the art of speaking)		Fundamentals of management (management)	Healthcare management
en	Primary		Financial planning, accounting, analysis and control	Personnel Management	Remuneration and incentives for personnel	Information system and reporting (external/internal)				Procurement, supply and materials (inventory) management		Yes	Yes	Yes	Yes	36	Male	Yes	Surgeon	No	9	5	Direct appointment to a position	No	No			After being appointed for the first time to a leadership position	No	No	Fundamentals of management (management)		Organization management	Planning	Monitoring and evaluation	Analysis of the institution's activities	Personnel Management	Quality control	Financial management	Management of materials and medicines, incl. procurement	Health care reform in the Kyrgyz Republic	eHealth		Office work				Fundamentals of management (management)
en	Primary											Yes	Yes	Yes	Yes	63	Female	Yes	Family doctor	No	39	14	Direct appointment to a position	No	Yes			Before being appointed to a management position for the first time	No	No						Analysis of the institution's activities		Quality control					Legal Issues in Healthcare
en	Primary	Optimization of the organization (activity)			Remuneration and incentives for personnel	Information system and reporting (external/internal)			Quality control	Procurement, supply and materials (inventory) management		Yes	Yes	Yes	Yes	11/12/1966 53 years old	Male	Yes	Director, graduated from KSMI, Faculty of Medicine	No	35 years 5 months	5 years	Direct appointment to a position	No	Yes			After being appointed for the first time to a leadership position	No		Fundamentals of management (management)	Healthcare management			Monitoring and evaluation			Quality control	Financial management	Management of materials and medicines, incl. procurement		eHealth	Legal Issues in Healthcare		Public relations			Fundamentals of management (management)	Healthcare management
en	Secondary	Optimization of the organization (activity)	Financial planning, accounting, analysis and control		Remuneration and incentives for personnel		Analysis of the institution's activities			Procurement, supply and materials (inventory) management		Yes	Yes	Yes	Yes	56	Female	Yes	pediatrician		39 years	3 years	Direct appointment to a position	No		Yes		After being appointed for the first time to a leadership position	No	No						Analysis of the institution's activities				Management of materials and medicines, incl. procurement	Health care reform in the Kyrgyz Republic		Legal Issues in Healthcare
[truncated: 85 more columns]
